# Supplementary material for: Historical Silk: A Novel Method to Evaluate Degumming with Non-Invasive Infrared Spectroscopy and Spectral Deconvolution
Source: Materials (Basel). 2023 Feb 22;16(5):1819. doi: 10.3390/ma16051819 (PMC10003773; doi:10.3390/ma16051819)
Supplement: Supplementary file 1 [file materials-16-01819-s001.zip]

Archive with 1 entries (1 files):
- materials-2168612-supplementary.pdf
